# Supplementary material for: Nutrigenomics approach elucidates health-promoting effects of high vegetable intake in lean and obese men
Source: Genes Nutr. 2013 Apr 18;8(5):507–21. doi: 10.1007/s12263-013-0343-9 (PMC3755133; doi:10.1007/s12263-013-0343-9)
Supplement: Supplementary file 1 — Supplementary material 1 (XLSX 13 kb) [file 12263_2013_343_MOESM1_ESM.xlsx]

## Sheet: oxylipins
Abbreviations
DHA: Docosahexaenoic acid, DiHETrE: Dihydroxyeicosatrienoic acid, DiHoPE: Dihydroxydocosapentaenoic acid, EET: Epoxyeicosatrienoic acid, EPA: Eicosapentaenoic acid, HETE: Hydroxyeicosatetraenoic acid, HODE: Hydroxyoctadienoic acid, PG: Prostaglandin
#	metabolite name	HMDB ID
1	11,12-diHetre	HMDB02314
2	11-HETE	HMDB04682
3	11B-PGF2a	HMDB10199
4	12-HETE	HMDB06111
5	13-HODE	HMDB06939
6	14,15-EET	HMDB04264
7	14,15-diHETrE	HMDB02265
8	15-HETE	HMDB03876
9	19,20-DiHDoPE	HMDB10214
10	20-HETE	HMDB05998
11	5,6-DiHETrE	HMDB02343
12	5-HETE	HMDB02218
13	8,9-DiHETrE	HMDB02311
14	9-HODE	HMDB04670
15	DHA	HMDB02183
16	EPA	HMDB01999
17	PGD-3	HMDB03034
18	PGE2	HMDB10220
19	PGF-2a	HMDB01139
20	arachidonic acid	HMDB01043
21	thromboxane B2	HMDB03252

## Sheet: amino acids
#	#	metabolite name	metabolite full name	HMDB ID
1	1	1-kynurenine	1-kynurenine	HMDB00684
2	2	1m-his	1-methylhistidine	HMDB00001
3	3	3m-his	3-methylhistidine	HMDB00479
4	4	AABA	Alpha-aminobutyric acid	HMDB00650
5	5	AADA	Alpha-Aminoadipic acid	HMDB00510
6	6	ADMA	Dimethyl-L-arginine	HMDB01539
7	7	B-ala	Beta-alanine	HMDB00056
8	8	BAIB	b-aminoisobutyric acid	HMDB02166
9	9	C10-carnitine	Decanoylcarnitine	HMDB00651
10	10	C2-carnitine	Acetylcarnitine	HMDB00201
11	11	C3-carnitine	Propionylcarnitine	HMDB00824
12	12	C4-carnitine	Butyrylcarnitine	HMDB02013
13	13	C6-carnitine	Hexanoylcarnitine	HMDB00705
14	14	C8-carnitine	Octanoylcarnitine	HMDB00791
15	15	Carnitine	L-Carnitine	HMDB00062
17	16	Creatinine	Creatinine	HMDB00562
18	17	EA	Ethanolamine	HMDB00149
19	18	GABA	gamma-aminobutyric acid	HMDB00112
22	19	Hlys	5-Hydroxylysine	HMDB00450
23	20	Hpro	hydroxyproline	HMDB00725
24	21	L-ala	L-alanine	HMDB00161
26	22	NH3	Ammonia	HMDB00051
28	23	allantoin	allantoin 5 ureidohydantoin	HMDB00462
29	24	allo threonine	L-Allothreonine	HMDB04041
31	25	arg	L-Arginine	HMDB00517
32	26	asn	L_Asparagine	HMDB00168
33	27	asp	L_Aspartic_acid	HMDB00191
34	28	cit	L-citrulline	HMDB00904
35	29	cystathionine1	L-Cystathionine	HMDB00099
36	30	cystine	L-Cystine	HMDB00192
37	31	gln	L-Glutamine	HMDB00641
38	32	glu	L-Glutamic acid	HMDB03339
39	33	gly	L-Glycine	HMDB00123
40	34	his	L-Histidine	HMDB00177
43	35	ile	L-Isoleucine	HMDB00172
44	36	leu	L-Leucine	HMDB00687
45	37	lys	L-Lysine	HMDB00182
46	38	methionine sulfoxide peak 1	methionine sulfoxide	HMDB02005
47	39	methionine sulfoxide peak 2	methionine sulfoxide	HMDB02005
48	40	norvaline	norvaline
49	41	orn	L-Ornithine	HMDB00214
50	42	phe	L-Phenylalanine	HMDB00159
51	43	pro	L-Proline	HMDB00162
53	44	sar	Sarcosine	HMDB00271
54	45	ser	L-Serine	HMDB00187
55	46	serotonine	serotonine	HMDB00259
56	47	tau	taurine	HMDB00251
57	48	thr	L-Threonine	HMDB00167
58	49	trp	L-Tryptophan	HMDB00929
59	50	tyr	L-Tyrosine	HMDB00158
60	51	val	L-Valine	HMDB00883
